# Supplementary material for: Association between the Big Five personality traits and medication adherence in patients with cardiovascular disease: A cross-sectional study
Source: PLoS One. 2022 Dec 1;17(12):e0278534. doi: 10.1371/journal.pone.0278534 (PMC9714849; doi:10.1371/journal.pone.0278534)
Supplement: S1 Dataset — (XLSX) [file pone.0278534.s003.xlsx]

## Sheet: Sheet1
age	male	bmi	reason_hospitalization	comobid_heart failure_hosp	hypertension	dyslipidemia	diabetes mellitus	prior_heart failure	stroke	charlson comorbidity index	lvef	beta blocker	acei_arb	mra	diuretic	statin	antithrombotic	anticoagulant	number_medications	length_of_stay	living_alone	compliance	collaboration	willingness	acceptance	conscientiousness	neuroticism	openness	extraversion	agreeableness
83	1	23.8054	2	0	1	1	0	0	0	1	64.6	1	1	0	0	1	1	1	8	12	0	9	10	10	10	3.5	3.5	5	6	3
42	1	26.3107	3	0	0	0	0	0	0	1	52.9	1	0	0	0	1	1	1	4	22	1	10	9	6	10	3	4.5	4.5	4	4
54	1	19.3426	3	0	1	0	0	0	0	0	57.6	1	0	0	0	0	0	0	3	16	0	8	7	8	13	3	4	4	4.5	5
76	1	25.8166	2	0	0	0	0	0	0	3	48.7	1	0	0	0	1	1	1	4	18	0	8	8	6	8	4	3.5	5	2.5	3.5
72	1	21.5243	3	0	1	0	0	0	0	1	61.6	0	0	0	0	1	1	0	2	15	0	13	8	9	13	4	4.5	3	4.5	2
73	1	22.1914	2	1	1	1	1	0	1	5	41.3	1	1	1	1	1	1	1	9	100	0	10	10	10	12	4	4	3	5.5	4
63	1	26.1524	2	0	1	0	0	0	0	1	61.8	0	0	0	0	1	1	1	3	12	0	7	12	12	13	5	4	5.5	2.5	3
48	0	25.6312	2	0	1	1	0	0	0	1	49.1	1	1	0	0	1	1	1	8	12	0	10	11	12	9	1	4	4	2.5	4
49	1	25.6912	2	0	1	1	1	0	0	2	53.1	1	1	0	0	1	1	1	6	14	0	7	11	10	8	4	4	3.5	4.5	3
49	1	29.1477	2	0	1	1	1	0	0	2	56.8	1	1	0	0	1	1	1	7	15	0	7	12	12	10	3.5	4	3.5	4.5	4
83	0	25.023	1	1	1	1	0	0	0	1	62.8	0	0	0	0	1	0	0	3	10	0	12	12	9	12	6	4	5	4	3
75	1	21.6214	3	0	1	1	0	0	0	1	49.3	1	0	0	0	1	0	0	3	20	0	13	12	9	12	5	5	3	4	3
88	0	20.2694	2	0	0	0	1	0	0	2	46.9	1	1	0	0	1	1	1	8	17	0	6	8	4	8	1.5	3.5	3.5	1	1
50	0	41.5845	1	1	1	0	1	1	0	2	25.9	1	0	1	1	0	0	0	5	7	0	6	10	9	12	4	4	5	3	3.5
82	1	18.9695	1	1	1	0	1	0	1	3	63.5	0	0	0	1	0	0	1	4	18	0	10	11	5	15	3.5	1.5	3	3	1.5
78	0	21.436	1	1	0	0	0	1	0	2	39	1	1	1	1	1	1	0	9	7	0	12	10	7	12	4	3.5	3	5	2.5
66	1	23.8364	3	0	0	1	1	0	0	2	61	0	0	0	0	1	1	0	4	19	0	10	12	11	10	5.5	6.5	2	4	2
80	0	19.3881	1	1	1	0	0	0	0	2	32.9	1	1	1	0	1	0	1	6	11	0	10	10	10	9	6	4	4	4.5	2
68	1	26.8726	3	0	1	1	1	0	0	2	48.5	1	1	0	0	1	1	0	6	21	1	10	5	8	13	3	3.5	4.5	2.5	3.5
59	1	22.872	2	1	0	0	0	0	0	4	60.9	0	0	0	0	1	1	1	3	12	0	12	10	8	10	5	3.5	3.5	4	3
71	1	21.7685	3	0	1	0	0	0	0	0	57.4	1	0	0	0	0	0	1	3	19	0	11	12	12	8	5.5	4	6	3.5	5.5
79	1	16.769	3	0	0	0	1	1	0	3	39.3	1	0	1	1	1	0	1	5	14	0	9	9	4	8	4	5	3	2.5	1.5
78	0	19.7265	1	1	0	0	0	0	0	1	70.7	0	1	0	1	0	0	0	3	25	1	12	11	9	11	3.5	4	5	2.5	2.5
72	0	18.2841	3	0	0	0	0	0	0	1	33.3	0	1	0	0	0	0	1	3	22	0	12	12	8	12	5.5	4	3.5	5	3
85	0	16.3556	1	1	1	1	0	0	0	1	63.2	1	0	1	1	1	1	0	6	17	0	9	8	9	10	4	4	4.5	4	2.5
54	0	22.9358	3	0	0	0	0	1	0	1	71.3	1	0	0	0	1	1	1	4	15	1	9	12	12	13	2.5	5	2.5	3.5	2.5
63	0	22.4139	2	0	1	0	0	1	1	5	64.9	1	1	0	0	1	1	1	6	9	0	10	12	12	11	4	4	6	3.5	2.5
58	1	22.0183	3	0	1	0	1	0	0	2	50.4	0	1	1	1	0	0	1	7	16	0	9	12	11	11	4.5	3.5	4.5	4.5	4.5
74	1	24.2778	3	0	0	1	0	0	0	0	49.1	1	0	0	0	1	1	0	4	16	0	9	9	7	12	3.5	4	3.5	5.5	4
74	0	19.5882	3	0	1	1	0	0	1	1		1	1	0	0	1	1	0	5	12	0	9	12	9	10	5	4	4.5	3.5	3.5
75	1	30.1783	3	0	1	1	1	1	1	3	39	1	0	1	1	1	0	0	7	31	0	11	12	11	10	4.5	5.5	2.5	4.5	3
80	0	18.5603	3	0	1	1	0	1	0	3	35.9	1	1	0	0	1	1	0	5	21	0	10	11	11	10	4	5	3.5	3.5	3
80	1	20.5896	2	0	1	1	1	0	1	3		0	1	1	0	1	0	1	5	15	0	10	11	8	10	2.5	3.5	5.5	4	1.5
47	1	30.463	2	0	1	0	1	0	0	2	59.3	0	1	0	0	1	1	0	6	10	0	8	6	8	7	3	3.5	2	3	4
65	1	21.7814	4	0	0	0	0	0	0	0	70.2	1	0	0	0	1	0	1	4	13	0	9	8	12	10	4.5	3.5	2.5	2.5	2.5
59	1	23.5102	2	0	0	0	0	0	0	1	61.8	0	1	0	0	1	1	1	5	11	0	10	12	11	12	4	4	4	4.5	4
54	1	21.1419	2	0	0	1	0	0	0	1	50.5	1	0	0	0	1	1	1	5	10	1	6	13	12	13	3	6	2.5	2.5	2
90	0	22.4444	1	1	1	0	0	1	0	3	35.1	0	1	1	1	0	0	1	6	14	0	11	12	6	15	6	4.5	1	5	1.5
73	1	21.0814	2	0	0	0	0	0	0	1	23.4	0	0	0	0	1	1	1	4	19	0	13	11	4	10	7	3.5	6	6	4
77	1	22.4019	1	1	0	0	1	0	1	3		1	1	1	1	0	0	1	5	28	1	8	15	10	12	3.5	3.5	3.5	4	5.5
84	0	24.6432	1	1	1	1	0	0	1	2	61.7	1	1	0	1	1	0	1	6	8	0	14	9	7	15	5.5	1.5	3	2	1
56	1	23.6972	3	0	1	1	0	0	0	1	67.9	1	1	0	0	1	0	1	6	22	0	10	14	12	12	6	5	4	4.5	3
41	1	24.6852	1	1	0	0	0	0	0	1		1	1	0	0	0	0	0	3	9	0	13	15	14	15	6	6	4	4	3.5
67	1	16.7432	3	0	0	0	0	0	0	2	45.6	0	0	1	1	0	0	1	3	19	0	8	12	12	11	3.5	3.5	4	3.5	3.5
66	0	30.7812	3	0	1	1	0	0	0	0	66.1	0	1	0	0	1	0	1	4	28	0	9	11	10	13	2.5	4.5	3	4.5	2.5
65	1	26.7034	2	0	0	1	0	0	0	1	65.2	1	1	0	0	1	1	0	5	12	1	11	13	11	14	4.5	5.5	5.5	3.5	3.5
67	1	22.6612	2	0	0	1	0	0	0	1	50.1	1	1	0	0	1	1	1	7	9	0	10	12	10	12	4	4	4.5	5.5	3.5
71	0	19.5159	3	0	0	0	0	0	0	1	48.9	1	0	0	0	1	1	0	5	17	0	10	12	10	12	4.5	3.5	4	4	2.5
49	1	21.4628	2	0	1	1	0	0	0	1	42.9	1	1	0	0	1	1	1	5	15	0	7	12	5	12	2.5	5.5	4	5.5	4.5
51	1	26.6797	2	0	1	1	0	0	0	1	48.4	1	1	0	0	1	1	1	6	10	1	12	12	12	11	6	3.5	3	2.5	3.5
78	1	18.9795	3	0	1	1	1	0	0	2	54.9	1	1	1	1	1	1	0	8	21	0	11	15	15	15	7	1	4	1	1
86	0	18.3571	1	1	0	0	0	1	0	2	25.3	1	0	1	1	1	1	1	8	33	1	11	8	9	10	5.5	6	3.5	5	3.5
73	1	21.1194	3	0	1	1	0	0	0	2	69.2	0	0	0	0	1	1	1	4	16	0	11	13	8	13	4	5	2	6	2.5
76	1	18.2167	3	0	1	1	0	0	0	0	51.7	1	1	0	0	0	1	0	4	23	0	11	11	6	15	2.5	4	7	5.5	1
59	1	18.4389	3	1	0	1	1	0	0	2	28.4	1	0	1	1	1	1	1	6	63	1	7	12	10	12	3	4	5	3.5	3.5
78	0	21.5034	3	0	1	1	0	0	0	1	42.6	1	0	0	0	1	1	0	3	36	0	9	9	10	12	4	4	4	7	4.5
65	1	29.2495	2	0	1	0	1	0	0	2	49.7	1	1	1	0	1	1	1	9	11	1	10	11	12	11	3.5	5	4.5	4	3.5
99	0	20.6633	4	0	1	0	0	0	0	0	40.5	0	1	0	1	0	0	0	3	26	1	11	15	10	10	7	1.5	4	3.5	2.5
55	1	18.9714	2	1	0	0	1	0	0	3	32.4	1	0	1	1	1	1	1	8	33	1	4	12	9	12	3	3.5	2	3.5	2
65	1	28.1315	2	0	1	1	0	0	0	1	40	1	1	0	0	1	1	1	6	16	0	11	14	13	11	4.5	4.5	6	4	3.5
66	0	20.6612	4	0	0	0	0	0	0	0	71.5	1	1	0	0	0	0	0	5	21	0	9	12	7	10	5	5	5	6.5	3.5
65	1	26.6883	1	1	0	1	1	1	0	2	32.7	1	1	1	1	1	1	0	8	16	0	7	12	9	13	4	4	3	4	4
56	1	22.7204	2	0	0	0	0	0	0	1	61.2	1	1	0	0	1	1	1	6	14	1	9	12	11	11	4	5	3	5	3
54	1	34.1759	3	0	1	1	1	0	0	2	58.6	1	1	0	0	1	0	1	7	24	0	9	12	12	8	3	4.5	4.5	4.5	4
73	1	23.3241	2	0	1	0	0	0	0	1	46.4	1	1	1	0	1	1	1	7	15	0	9	12	11	11	4.5	4.5	2	4	2
86	1	21.875	2	0	1	0	0	0	0	1	55.2	1	1	1	0	1	1	1	8	25	0	6	6	8	11	3	3.5	2.5	3.5	2
82	1	19.1001	1	1	0	0	0	0	0	2	34.9	0	0	1	1	1	1	0	4	12	0	12	6	3	9	2.5	2	3	3.5	2
81	0	19.7801	3	0	1	1	0	1	0	1	39.4	1	1	0	1	0	0	1	5	24	0	9	12	8	13	2.5	4	3	4.5	3.5
77	1	19.3564	1	1	1	1	0	1	1	3	34.1	1	1	1	1	1	0	0	7	11	0	10	11	7	14	4	5.5	3	5.5	2.5
66	1	29.7888	2	0	1	1	0	0	0	1	55.7	1	1	1	0	1	1	1	7	21	0	10	10	8	12	3.5	4	3	4	4.5
77	1	21.1104	2	0	0	0	0	0	0	1	64.5	1	1	0	0	1	1	1	6	8	0	11	13	9	15	5	3.5	2	5.5	3.5
81	0	21.8522	1	1	0	0	1	1	0	3	40	0	0	0	1	0	1	1	5	26	0	11	8	7	14	6.5	4	3.5	4	1
48	1	27.5736	2	0	1	0	0	0	0	1	52.6	1	1	0	0	1	0	0	5	13	0	11	11	11	10	4.5	5	4	3.5	3.5
67	0	14.2533	3	0	1	0	0	0	0	1	62.5	1	0	0	0	0	0	1	3	15	0	8	13	11	10	4	3	3.5	5.5	2.5
76	1	19.6366	2	0	1	0	0	0	0	1	49.5	1	1	0	0	1	1	1	6	16	0	9	6	8	10	3.5	2.5	3.5	3	2.5
49	1	21.5225	1	0	0	0	0	0	0	1	64.9	1	0	1	1	0	0	1	4	17	0	11	12	9	12	4	4	4	4.5	3
82	0	20.1264	2	0	0	0	0	0	0	1	72.7	1	1	0	0	1	1	1	6	12	0	6	5	4	6	2.5	5	2.5	3.5	2.5
85	1	19.7416	2	0	0	0	0	0	1	2	58.6	0	1	0	0	1	1	1	4	14	0	11	10	10	10	3	4	4	4	4
38	1	19.0683	1	0	0	0	0	1	0	1	29.2	1	0	1	1	0	0	1	6	17	1	10	12	12	15	4	4.5	4	4	4.5
71	0	19.1881	3	0	1	0	0	0	0	0	48.3	1	0	0	0	0	0	1	2	25	0	12	9	7	9	4	4	4	4	4
59	1	20.8997	2	0	0	1	0	0	0	1	62.7	1	1	0	0	1	1	1	6	10	0	10	12	10	12	4.5	3	2	4	2.5
82	1	17.9489	1	1	0	0	1	0	0	4		1	1	1	1	1	1	1	10	21	0	11	14	9	14	4	6	4	4	5
83	1	21.2111	1	1	0	0	1	0	0	3	37.7	1	1	1	1	1	1	0	8	13	0	11	14	8	11	4.5	5	3.5	4.5	1.5
52	1	33.553	2	0	0	0	0	0	0	2	63.7	0	1	0	0	1	1	1	6	6	1	8	11	8	12	3	3.5	4	5.5	4
48	1	17.0068	2	0	1	1	0	0	0	1	54.7	1	1	0	0	1	1	1	7	10	0	11	10	10	13	2.5	4.5	4	4	4.5
54	1	21.6214	2	0	0	0	0	0	0	1	45.6	1	1	0	0	1	1	1	6	17	0	12	10	10	9	5.5	4.5	2.5	3	4
79	0	23.6702	3	0	1	1	0	0	0	1	70.9	1	0	1	1	1	1	0	7	26	1	9	12	8	8	4	3.5	3.5	3	3
81	1	28.2553	2	0	1	1	0	0	1	2	66	1	1	0	0	1	1	0	6	9	0	11	15	10	14	6	3.5	3.5	4.5	6
82	1	23.0343	1	1	1	0	0	0	0	1		1	1	1	0	1	0	1	7	12	0	9	9	3	10	3	4	2	5	4
52	1	25.3388	2	0	1	1	0	0	0	1	42.1	1	0	1	0	1	1	1	5	12	1	10	12	12	14	3.5	4	2.5	5	5.5
84	1	21.717	1	1	1	1	0	0	0	2	58.6	1	1	0	1	1	1	1	8	13	0	9	14	3	13	4	3	5.5	4	2
72	1	24.4368	2	0	1	0	0	0	0	1	55.6	1	0	0	0	1	1	1	4	19	0	9	9	4	10	3.5	3.5	4	3.5	3.5
77	1	19.6728	3	0	1	0	0	1	0	3	28.5	1	1	0	0	0	1	0	4	17	0	9	12	11	12	5	4.5	5.5	4.5	3
71	1	18.4808	3	0	1	0	1	0	0	2	57.2	1	0	0	0	1	1	1	6	20	1	5	6	6	8	4	3.5	3.5	5	4
68	0	23.4343	3	1	1	1	0	0	0	1	74.7	1	0	1	1	0	0	1	5	29	0	9	11	8	10	3	4	5.5	4	2.5
68	0	26.1427	1	1	1	0	1	0	0	3		1	1	1	1	1	1	1	9	21	0	9	12	10	12	4	3.5	4	4	2.5
57	1	20.54	3	0	1	0	0	0	0	0	55.8	0	0	1	1	0	0	0	3	19	1	12	3	3	8	3.5	1.5	4.5	4	2
62	1	25.1742	2	0	1	1	0	0	0	1	63.3	1	1	0	0	1	1	1	6	11	0	9	11	9	11	5	4.5	3	4	2
58	1	23.4532	2	0	0	0	0	0	0	1	54.3	0	0	0	0	1	1	1	4	14	0	10	9	9	8	4.5	4	4	4	4
74	1	18.7061	3	0	1	1	1	1	0	3	44.2	1	1	0	0	1	1	0	5	16	0	9	11	11	12	4	4	4.5	3.5	4
64	1	24.1301	1	1	0	0	0	1	0	2	42.3	1	0	1	1	1	1	0	7	14	0	8	12	6	10	3	3	4	4.5	4.5
62	1	25.4808	1	1	0	1	1	0	0	3		1	1	1	0	1	1	1	10	13	0	11	15	12	13	4	3.5	4	3.5	3.5
65	1	22.3386	3	1	1	0	0	0	0	2	52.7	1	0	0	0	1	1	0	3	33	0	11	13	12	11	6	4.5	3	4	5
78	1	20.3997	1	1	0	0	1	1	0	3	30	1	1	0	1	1	0	1	8	9	1	10	14	9	9	5	2	3.5	2.5	1.5
41	1	34.9586	2	1	0	1	1	0	0	3		1	1	0	0	1	1	1	7	20	0	10	13	9	8	2.5	4.5	3.5	4	1.5
73	0	18.5874	2	0	1	1	0	0	0	1	59.1	1	0	0	0	1	1	1	5	12	0	11	8	12	9	3	4	5	3	5
60	1	20.8209	3	0	0	0	0	0	0	0	61.8	0	0	0	0	0	1	1	2	24	0	11	14	10	15	4.5	3.5	3.5	2.5	4
74	1	17.9089	2	1	0	0	0	0	0	2	45.8	1	0	0	0	1	1	1	4	16	0	8	10	6	11	3	4	4	2.5	1.5
73	1	19.7668	3	0	1	1	0	0	1	1	44.3	0	1	1	1	1	0	1	7	15	0	9	12	10	12	5	6	4	6	2
77	0	23.6442	2	0	1	0	1	0	0	2	52.1	0	0	0	0	1	1	1	5	13	0	11	14	7	15	6	3	2	3	4
65	1	27.9642	2	0	1	1	0	0	0	1	46.5	0	1	0	0	1	1	1	5	10	0	10	10	10	15	3.5	5.5	2.5	3	2
75	0	23.7188	2	0	1	0	1	0	0	2	44.7	1	0	0	0	1	1	1	7	17	0	7	13	5	8	3	6	3.5	6	3.5
89	1	19.9594	2	1	0	0	0	0	0	2	54.1	0	1	0	0	1	1	1	6	14	0	10	13	14	13	4	3.5	2.5	4	1.5
47	1	20.2474	3	0	0	0	0	0	0	0	56.5	0	0	0	0	0	0	1	1	16	0	9	12	11	10	4	4	4.5	4	3.5
57	1	27.1536	2	0	1	1	0	0	0	1	46.6	1	1	0	0	1	1	1	7	15	0	10	12	8	10	3.5	3.5	4.5	3.5	3.5
63	1	22.8207	2	1	0	0	0	0	0	2	33.3	1	1	1	1	1	1	1	7	20	0	10	11	6	12	4	4	4	4	4
60	0	17.4402	3	0	0	0	0	0	0	0	68.7	0	0	1	1	0	0	1	3	33	0	9	11	12	13	4	4	4.5	4	3
71	1	23.255	3	0	1	1	1	0	0	1	47.8	1	0	1	1	1	1	0	7	17	1	9	12	9	10	2.5	4	4	5	3
74	0	23.9859	3	0	1	0	0	0	0	0	69	1	0	1	1	0	0	1	4	18	0	11	9	6	10	3.5	3	6	5	4
58	1	23.8281	3	0	1	1	0	0	0	0	62.6	1	0	1	1	1	1	0	6	15	1	11	15	14	14	4	6	4.5	6.5	4.5
56	1	32.5577	1	1	1	0	1	0	0	2	40.5	1	1	1	1	1	0	0	8	12	0	9	13	12	13	6.5	6.5	2	6.5	1.5
55	1	25.3086	2	0	0	0	1	0	0	2	49.4	1	1	0	0	1	1	0	6	12	0	12	14	13	14	3.5	5.5	5	7	5
44	1	25.124	1	1	1	0	0	0	0	2	36.8	1	1	1	1	0	0	1	6	11	0	8	6	6	8	4.5	4	3	3.5	4.5
78	1	23.845	2	0	1	0	0	0	0	2		1	0	0	0	1	0	0	4	14	0	8	12	9	9	3.5	3.5	3.5	4.5	6.5
77	1	24.6151	2	1	1	0	1	0	0	3	41.8	1	0	1	0	1	1	0	5	17	1	12	7	8	10	5.5	5	4	4	3.5
74	1	16.2323	1	1	0	0	0	1	0	2	49.2	1	0	0	0	1	1	0	3	15	0	10	9	9	10	4.5	3.5	4	3.5	3.5
63	1	25.7657	2	0	0	0	0	0	0	1	62.4	1	1	0	0	1	1	0	5	12	0	11	12	12	15	5.5	4	5.5	5.5	5.5
37	1	30.2866	1	1	1	1	1	0	0	2	29.4	1	0	1	1	1	0	0	6	16	0	11	10	13	15	3.5	4.5	5	3	1.5
